# Supplementary material for: Effect of external therapies of traditional Chinese medicine on constipation in patients with CRF: A meta-analysis
Source: PLoS One. 2023 Oct 5;18(10):e0291968. doi: 10.1371/journal.pone.0291968 (PMC10553223; doi:10.1371/journal.pone.0291968)
Supplement: S1 Data set — (XLSX) [file pone.0291968.s001.xlsx]

## Sheet: data
number	studies	groups	Number of people	gender		average age	efficacy evaluation criteria	Total efficacy			Weekly defecation times（several times a week）		Defecation time（minutes at a time）		Defecation difficulty score		Patient-Assessment of Constipation Quality Of Life （PAC-QOL）
				male	female			valid	invalid	Total efficacy	before	after	before	after	before	after	before	after
1	Zhao2015	test group	25	12	13	56.64±10.02	《Guidance Principle of clinical study on new drug of traditional Chinese medicine》	22	3	88	1.44±0.87	2.36±1.04	17.84±3.48	13.48±3.04
		control group	25	10	15	58.96±11.22		14	11	56	1.32±0.85	1.80±0.87	16.56±3.70	15.32±3.36
2	Shen2015	test group	45				《Standard for traditional Chinese medicine clinical diagnosis and efficacy》	33	12	73
		control group	45					20	25	44
3	Li2015	test group	34	15	18	55.6±14.3	《Guidance Principle of clinical study on new drug of traditional Chinese medicine》	28	6	82.3
		control group	33	18	16	58.3±11.9		22	11	66.7
4	Zhang2016	test group	30	18	12	55	《Guidance Principle of clinical study on new drug of traditional Chinese medicine》	28	2	93.3	1.02 ± 0.75	2.79 ± 0.36	24.65 ± 13.12	10.32 ± 4.98
		control group	30	20	10	56		21	9	70	1.21 ± 0.79	1.69 ± 0.25	25.11 ± 9.88	15.99 ± 6.73
5	Wang2016	test group	50	28	22	64	《Standard for traditional Chinese medicine clinical diagnosis and efficacy》	46	4	92
		control group	50	36	14	65		39	11	78
6	Ma2017	test group	25	16	9	65.5±3.5									2.52±0.36	1.11±0.21
		control group	25	15	10	64.8±3.2									2.49±0.38	1.52±0.26
7	Chen2018	test group	39	21	18	64.7±7.9	《Guidance Principle of clinical study on new drug of traditional Chinese medicine》	38	1	97.4
		control group	39	20	19	63.2±7.6		32	7	82.1
8	Zhang2018	test group	34	19	14	56 .00 ± 7 .9	《Guidance Principle of clinical study on new drug of traditional Chinese medicine》	31	3	91.18
		control group	34	22	12	56 .88 ± 8 .3		19	15	55.88
9	Li2018	test group	40			57.0土1.7					1.32土0.78	2.56土1.12	16.98土5.12	11.23土4.12
		control group	40	20	20	4.0土1.8					1.21土0.65	1.71土0.96	16.74土7.81	13.27土8.12
10	Li2018	test group	45				《Guidance Principle of clinical study on new drug of traditional Chinese medicine》	38	7	84.4			26.5土4.2	14.9土1.3
		control group	45					29	16	64.4			27.3土5.1	18.6土5.7
11	Huang2019	test group	48	24	24	4 8.6 ± 3 .4	《Standard for traditional Chinese medicine clinical diagnosis and efficacy》	46	2	95.8					2.87±0.36	0.45±0.07
		control group	48	25	23	48.8±3.5		35	13	72.9					2.80±0.51	1.23±0.32
12	Li2019	test group	30	16	14	52.5	《Guidance Principle of clinical study on new drug of traditional Chinese medicine》	24	6	80
		control group	30	17	13	53.8		8	22	26.7
13	Ding2019	test group	30	16	14		《Standard for traditional Chinese medicine clinical diagnosis and efficacy》	20	10	66.67
		control group	30	19	11			12	18	40
14	Parivash Abbasi2019	test group	35	20	15	60.3±12.5					2.33±0.95	4.03±1.08
		control group	35	16	19	64.4±10.6					2.40±1.03	2.76±1.54
15	Lu2020	test group	42	23	19	48.90±3.24	《Standard for traditional Chinese medicine clinical diagnosis and efficacy》	40	2	95.2					2.85±0.38	0.46±0.09
		control group	42	22	20	48.95±3.26		31	11	73.81					2.86±0.35	1.25±0.35
16	Lou2020	test group	60	30	30	57.61±7.56		60	0		1.26 ± 0.17	3.39 ± 0.37					41.39 ± 2.36	10.25 ± 1.13
		control group	60	27	33	56.94±7.38		57	3		1.29 ± 0.18	2.71 ± 0.24					40.45 ± 3.59	15.09 ± 1.24
17	Wang2021	test group	60	27	33	68.5 ±4.6	《Standard for traditional Chinese medicine clinical diagnosis and efficacy》	55	5	91.67							77.54 ± 19.86	38.93 ± 4.34
		control group	60	26	34	67.4 ± 4.8		44	16	73.33							76.38 ± 22.24	42.34 ± 6.25
18	Zhang2021	test group	34	18	16	58.23±2.67					1.38±0.84	2.93±1.02	16.57±3.23	14.18±3.02
		control group	34	19	15	58.31±2.74					1.43±0.89	1.85±0.91	17.12±2.34	11.26±2.51
19	Fu2021	test group	25	15	10	69.73 ± 3.52
		control group	25	16	9	69.54 ± 3.62
20	Yan2021	test group	40	25	15	48.06±7.22	《Guidance Principle of clinical study on new drug of traditional Chinese medicine》	37	3	92.5							58.21±8.15	39.23±4.22
		control group	40	24	16	47.62±7.10		29	11	72.5							57.63±8.26	46.06±5.58
21	Li2022	test group	42								1. 60 ± 0. 49	3. 75 ± 1. 01	23. 11 ± 3. 05	15. 78 ± 3. 16			75. 56 ± 12. 34	31. 78 ± 6. 24
		control group	41								1. 45 ± 0. 54	2. 50 ± 0. 56	24. 45 ± 4. 46	19. 21 ± 2. 06			73. 89 ± 10. 98	40. 79 ± 5. 86
22	Li2022	test group	25
		control group	25
23	Chen2022	test group	45														86.75±15.17	60.14±13.64
		control group	45														86.11±15.12	71.61±14.72

## Sheet: Adverse events of treatment
number	studies	test group	events in test group	none-events in test group	control group	events in control group	none-events in control group
1	Zhang2018	34	2	32	34	0	34
2	Fu2021	25	1	24	25	6	19
3	Li2022	25	1	24	25	6	19
